# Supplementary material for: Factors Associated with Total Laryngectomy Utilization in Patients with cT4a Laryngeal Cancer
Source: Cancers (Basel). 2023 Nov 16;15(22):5447. doi: 10.3390/cancers15225447 (PMC10670908; doi:10.3390/cancers15225447)
Supplement: Supplementary file 1 [file cancers-15-05447-s001.zip]

Archive with 3 entries (3 files):
- Supplemental Table S1 (Univariate Results Surgery).pdf
- Supplemental Table S2 (Reasons for No Surgery).pdf
- Supplemental Table S3 (Univariate Results Survival).pdf
